# Supplementary material for: Effects of Ferric Ions on Cellulose Nanocrystalline-Based Chiral Nematic Film and Its Applications
Source: Polymers (Basel). 2024 Jan 31;16(3):399. doi: 10.3390/polym16030399 (PMC10856810; doi:10.3390/polym16030399)
Supplement: Supplementary file 1 [file polymers-16-00399-s001.zip]

Archive with 1 entries (1 files):
- polymers-2846201-supplementary.pdf
